# Supplementary material for: Combination Therapy for Neuropathic Pain: A Review of Recent Evidence
Source: J Clin Med. 2021 Aug 11;10(16):3533. doi: 10.3390/jcm10163533 (PMC8396869; doi:10.3390/jcm10163533)
Supplement: Supplementary file 1 [file jcm-10-03533-s001.zip]

Archive with 6 entries (6 files):
- .DS_Store
- Figure S1.jpg
- Figure S2.jpg
- jcm-1270472-fc done.pdf
- PRISMA 2009 checklist.pdf
- SUPPLEMENTAL MATERIAL - table s1.pdf
